# Supplementary material for: Reversal of filarial serpin Wb123-urokinase plasminogen activator receptor mediated alternative macrophage activation by monoclonal antibody
Source: PLoS Negl Trop Dis. 2025 Dec 22;19(12):e0013726. doi: 10.1371/journal.pntd.0013726 (PMC12768378; doi:10.1371/journal.pntd.0013726)
Supplement: S1 Data — (XLSX) [file pntd.0013726.s008.xlsx]

## Sheet: Immunofluorescence_data
								Immunofluorescence imaging data
		CD86-Mean Fluorescence Intensity			PSTAT3-Mean Fluorescence Intensity			ARG1-Mean Fluorescence Intensity			CD86-Mean Fluorescence Intensity				CD163-Mean Fluorescence Intensity				uPA-Mean fluorescence Intensity					CD163(uPARblocking)-MFI			uPA-Mean Fluorescence Intensity				CD163- Mean Fluorescence Intensity
		Control	rWb123		Control	rWb123		Control	rWb123		Control	LPS+IFN-γ	LPS+IFN-γ+rWb123		MabG8	rWb123	rWb123+MabG8		Control	LPS+IFN-γ	LPS+IFN-γ+rWb123	LPS+IFN-γ+rWb123+MabG8		rWb123	uPARAb+rWb123		Control	LPS+IFN-γ	LPS+IFN-γ+rWb123		Control	LPS+IFN-γ	LPS+IFN-γ+rWb123
		257.083	224.857		441.315	593.06		167.307	164.688		257.083	289.047	275.798		284.931	434.779	483.607		124.576	105.937	48.813	100.133		1044.28	1030.25		175.756	278.301	193.721		988.016	875.733	2634.18
		228.41	201.377		399.43	601.187		158.598	171.906		228.41	269.834	271.607		366.106	418.846	477.068		81.557	132.236	41.998	109.557		1079.87	1052.23		224.672	257.161	204.563		1342.35	897.403	2142.54
		228.914	207.141		417.856	641.181		174.693	180.619		228.914	299.048	252.913		353.556	458.072	591.837		120.279	107.57	42.442	108.473		1122.73	1161.05		237.158	295.851	215.934		1187.12	870.783	2022.18
		232.151	224.42		576.323	687.267		172.165	188.305		232.151	282.004	271.498		345.166	452.968	566.157		78.843	141.502	71.998	118.725		1110.49	1080.53		264.189	273.413	210.115		953.535	1033.26	2228.85
		247.174	244.245		440.602	576.357		174.817	188.646		247.174	254.607	293.127		352.064	523.631	470.185		54.492	155.293	35.508	114.054		1326.41	990.759		249.02	278.657	210.124		854.283	894.258	2176.59
		270.872	238.987		522.959	562.949		158.663	199.714		270.872	281.596	249.583		356.122	433.824	534.913		122.257	145.774	45.052	121.984		1257.99	1003.36		271.445	290.809	206.908		742.275	1022.22	2206.5
		253.201	216.408		362.347	658.916		177.61	207.454		253.201	304.233	271.395		345.611	457.771	466.688		101.576	123.488	37.692	147.027		1224.07	1130.89		216.961	383.409	197.488		608.973	771.397	1999.39
		260.44	225.965		418.514	657.076		175.668	191.01		260.44	279.141	247.372		401.631	467.073	462.182		106.345	124.961	97.504	115.087		1277.42	985.23		192.879	336.436	182.802		719.416	724.394	1702.57
		248.976	253.837		484.076	723.405		168.071	201.602		248.976	262.316	249.019		336.157	669.111	434.16		115.08	123.093	75.162	158.36		1261.69	1026.19		161.55	306.268	179.113		767.339	865.98	2019.27
		270.781	204.267		414.403	567.363		175.665	176.996		270.781	296.675	276.194		356.07	486.398	487.54		139.535	143.537	70.181	147.171		1147.25	1118.15		155.937	309.468	193.953		794.671	949.558	2149.27
		272.241	213.354		575.919	488.453		162.665	206.162		272.241	276.702	233.993		407.726	493.901	561.062		77.528	120.897	102.179	133.914		1195.35	928		159.879	311.309	175.395		1016.76	854.93	1855.22
		270.778	227.997		563.273	590.52		156.247	185.985		270.778	254.356	258.996		387.421	474.13	440.185		144.2	147.273	91.253	125.465		1466.63	1054.84		171.483	293.648	162.236		907.74	1055.36	1896.32
		236.337	215.411		474.442	817.674		153.892	196.638		236.337	291.442	269.063		363.298	667.379	526.143		111.991	114.696	70.884	118.497		1112.3	1017.74		174.511	286.061	171.62		811.961	1272.31	1942.89
		268.448	206.21		468.312	605.322		144.147	192.972		268.448	343.819	254.76		359.158	446.578	457.715		97.315	105.167	95.285	131.543		1473.63	1081.24		202.671	290.848	146.942		752.093	899.56	2143.03
		295.254	204.021		330.185	612.457		142.561	183.642		295.254	340.819	269.43		415.034	489.973	547.453		75.449	114.532	81.882	131.503		1136.01	941.816		163.795	288.998	180.25		882.566	892.996	1799.04
		293.239	248.197		403.888	673.546		161.072	188.9		293.239	271.36	272.945		356.961	455.589	461.864		127.476	100.606	137.564	136.636		1197.62	1161.03		188.974	238.144	200.473		919.349	916.107	1845.55
		223.282	266.497		593.795	526.018		145.529	142.401		223.282	298.912	284.791		364.064	579.547	504.315		134.959	125.381	107.59	127.077		1071.92	1032.22		227.56	364.323	197.164		867.858	842.034	2509.93
		227.034	227.595		429.545	611.564		148.117	177.019		227.034	291.787	271.129		404.197	447.363	501.581		83.077	118.828	103.964	134.252		1124.27	962.277		238.796	315.618	201.272		718.816	1145.25	1936.97
		237.003	253.222		478.439	606.214		152.036	183.634		237.003	305.219	263.789		387.068	584.836	471.955		105.714	108.023	84.664	147.682		1024.94	1052.38		228.367	307.191	218.832		942.191	846.952	2425.08
		259.266	233.431		570.037	777.068		151.947	190.923		259.266	329.068	285.144		402.366	493.689	493.08		113.852	126.182	116.88	142.502		1083.12	1000.22		244.627	323.276	246.465		874.963	916.672	2252.62
		228.205	242.473		579.814	547.108		153.699	192.429		228.205	329.208	252.355		375.66	479.736	540.255		111.6	114.211	137.99	126.955		1153.52	1077.06		249.2	313.647	234.574		685.255	915.707	2104.4
		257.512	275.134		447.38	567.613		156.731	191.131		257.512	311.952	260.163		408.065	480.873	513.601		117.641	113.148	114.064	127.925		1085.01	1074.8		252.795	300.725	235.746		882.855	838.258	1713.43
		240.255	225.631		450.578	502.837		162.293	155.955		240.255	299.991	283.159		383.169	485.235	519.222		75.552	115.633	116.063	161.793		1258	993.467		278.361	291.885	181.977		696.484	920.795	1908.77
		233.427	264.675		537.872	516.82		166.11	158.598		233.427	255.314	287.937		357.837	473.319	559.56		128.219	124.84	95.563	150.302		1190.88	1109.84		249.243	312.086	302.701		570.158	864.16	2031.43
		230.134	223.809		325.515	517.49		140.672	169.678		230.134	258.787	249.233		382.288	452.416	630.155		125.521	123.956	121.221	132.052		1279.12	1228.3		251.116	273.49	208.336		507.646	1034.7	1891.63
		218.275	273.638		302.135	840.044		147.515	188.309		218.275	301.698	266.819		404.015	515.332	604.808		97.298	147.16	125.632	155.771		1220.19	1165.09		277.637	291.893	227.943		601.433	999.386	2688.27
		281.351	296.788		497.104	590.452		155.914	192.149		281.351	307.321	269.718		382.372	516.018	485.508		93.638	123.209	111.216	127.989		1188.62	970.615		280.639	268.664	285.931		732.915	934.298	2104.34
		272.994	240.259		395.234	503.309		146.58	190.724		272.994	308.682	273.594		381.763	596.132	520.812		110.862	153.692	87.938	134.685		1128.4	1053.75		249.502	300.839	319.264		695.352	1233.79	2125.4
		241.193	269.649		410.677	574.356		157.062	146.203		241.193	308.411	248.795		410.221	540.588	549.375		123.42	135.047	103.155	156.11		1285.58	1099.54		266.602	302.772	260.067		1063.75	1154.97	1714.85
		259.386	242.522		502.287	622.588		169.628	142.401		259.386	261.913	241.501		400.752	447.346	606.883		126.539	111.245	89.783	152.492		1183.32	1105.43		269.124	294.27	216.332		679.878	1112.26	1943.37
		231.929	215.25		524.741	510.447		145.402	139.14		231.929	270.042	278.657		350.404	590.26	466.628		124.942	130.751	102.572	140.053		1220.25	1095.41		288.827	286.269	213.006		742.124	1033.13	2612.38
		225.492	235.467		537.535	555.901		175.349	144.562		225.492	298.891	290.507		316.341	525.309	429.576		113.573	117.363	89.224	140.331		1153.44	1218.65		299.009	336.339	224.408		811.08	806.822	2397.42
		235.412	240.527		538.33	569.891		155.234	165.914		235.412	310.342	310.51		360.621	547.341	465.298		128.148	123.005	126.853	107.579		1193.84	1072.62		257.29	387.584	246.444		702.798	1146.64	2145.76
		231.258	258.062		368.972	793.384		142.565	167.47		231.258	281.721	285.741		362.926	514.496	434.47		124.004	120.56	113.307	173.761		1271.23	991.654		255.162	328.586	202.986		636.553	941.392	2536.75
		248.364	286.338		391.638	737.229		152.043	140.357		248.364	300.643	288.723		346.294	504.591	459.564		106.136	128.619	127.357	152.2		1225.91	1099.07		266.978	291.063	224.251		576.735	884.546	2322.43
		231.47	245.034		437.08	819.853		167.054	161.989		231.47	294.655	227.463		324.887	515.84	444.786		119.57	163.465	127.289	136.243		1167.87	1120.34		274.397	298.701	167.024		578.768	976.164	2453.9
		222.833	259.504		521.477	512.758		152.256	146.783		222.833	289.183	257.75		364.987	505.146	438.211		118.493	150.284	135.708	158.489		1225.63	1077		212.797	316.72	136.236		719.463	782.773	2597.53
		250.34	241.226		571.681	501.346		163.459	145.205		250.34	272.733	234.929		355.469	500.618	471.783		88.72	141.048	152.49	131.351		1227.17	1222.01		281.615	309.255	91.538		580.888	733.366	2481.27
		223.584	245.373		559.986	538.345		151.587	162.975		223.584	286.967	248.375		341.96	464.505	490.697		100.759	113.691	150.02	140.515		1359.21	1072.1		283.8	304.802	209.595		884.069	817.974	2135.47
		275.275	203.024		624.792	518.414		165.951	204.53		275.275	266.021	263.876		343.258	555.273	435.725		108.855	100.724	153.317	143.648		1237.75	1027.96		279.949	295.634	227.515		730.445	776.374	2090.91
		278.417	183.571		347.323	677.076		171.863	203.886		278.417	280.286	274.641		293.606	625.605	498.446		101.505	127.683	129.22	137.792		1201.76	1030.77						676.525	835.232	2037.49
		245.075	223.948		414.272	835.058		131.631	185.296		245.075	276.626	269.907		362.963	619.973	438.619		124.791	123.532	144.843	143.98		1141.65	1124.62						691.744	1078.17	2438.29
		223.074	237.833		408.481	769.317		153.372	175.519		223.074	286.531	294.471		396.504	575.657	439.536		109.972	173.902	148.409	141.228		1028.62	1180.52						752.505	982.437	2672.26
		246.695	239.318		497.112	748.277		144.426	191.327		246.695	289.235	232.097		435.069	534.71	419.474		123.128	156.19	115.693	143.521		1143.49	1148.72						851.941	928.396	2220.95
		278.306	182.218		443.313	541.174		162.288	212.296		278.306	264.642	256.784		424.461	569.273	459.329		80.629	113.425	109.593	118.823		1040.23	1019.56						582.841	986.142	2318.82
		257.565	217.61		349.396	608.719		147.291	224.985		257.565	267.498	256.354		419.166	648.79	409.59		87.333	164.588	115.81	164.387		1118.7	1032.48						737.718	630.867	1826.2
		245.09	207.859		480.347	543.093		158.954	161.61		245.09	268.244	234.22		452.209	592.61	478.048		61.813	132.829	136.716	133.323		1046.44	708.581						568.684	684.682	1741.7
		269.564	225.296		394.963	593.729		137.781	186.677		269.564	301.621	266.766		330.12	530.403	499.977		97.23	110.411	163.324	107.374		975.15	845.62						656.468	716.552	2264.46
		231.195	185.472		527.188	641.509		146.023	203.691		231.195	278.846	249.897		381.698	633.58	497.4		82.587	123.69	118.721	133.145		1057.36	906.832						764.048	689.896	1870.51
		241.832	200.689		586.387	541.762		143.977	208.929		241.832	267.73	234.574		337.024	521.227	455.443		84.063	108.584	158.581	166.441		1003.41	974.037						820.713	645.379	2212.79
		267.451	212.84		467.001	601.521		152.691	203.954		267.451	265.328	264.687		411.318	544.872	463.347		79.709	144.848	115.792	144.769		1027.66	943.045
		272.187	194.556		507.817	589.381		140.852	207.076		272.187	279.782	253.351		440.158	523.678	587.306		87.235	125.473	115.55	142.248		1074.15	961.623
		254.417	241.625		434.178	641.566		154.074	195.856		254.417	313.835	259.449		423.081	604.294	637.141		51.383	134.094	91.368	163.439		1062.16	816.534
		268.632	242.267		464.635	523.226		148.858	188.865		268.632	274.647	292.95		428.718	571.695	489.2		82.855	111.725	101.76	146.64		1040.35	1018.79
		275.895	264.773		253.375	630.679		147.004	199.951		275.895	297.776	260.53		440.643	561.736	518.037		80.175	152.535	79.469	155.974		1197.38	906.7
		252.891	244.994		332.278	682.069		162.065	186.022		252.891	333.606	242.537		406.414	504.117	513.122		90.095	114.225	100.13	171.004		1081.28	797.135
		247.875	262.978		331.178	607.6		184.811	160.037		247.875	338.737	264.174		345.866	487.524	436.103		85.456	158.84	118.168	175.149		951.536	994.454
		240.717	244.424		324.223	625.191		176.943	202.697		240.717	344.019	243.991		438.898	602.656	461.996		96.494	149.683	108.225	139.285		936.523	1058.44
		252.819	206.192		394.092	568.324		176.192	196.012		252.819	327.503	291.596		409.034	548.585	519.953		93.453	132.472	112.456	116.731		910.548	1140.79
		254.682	264.674		469.309	604.648		164.872	179.003		254.682	318.529	263.266		420.988	555.376	539.548		82.128	139.979	105.336	124.996		1033.22	1099.53
		249.36	277.324					175.191	169.698		249.36	311.474	259.484		459.678	553.652	476.508							1033.22	1253.61
		247.76	253.522					183.232	159.187		247.76	293.833	281.266		478.127	544.618	482.681							1005.28	1143.88
		260.365	187.74					179.19	166.603		260.365	298.944	272.795		395.874	554.794	431.604							1517.46	1122.53
		287.925	196.394					173.708	180.951		287.925	287.418	254.879		403.712	539.155	471.86							989.992	1075.36
		267.187	212.804					156.834	175.889		267.187	320.88	244.244		387.917	579.287	526.726							1270.04	1077.59
		275.348	256.508					159.97	185.975		275.348	260.367	233.617		402.696	519.191	502.616							1103.18	1016.52
		294.888	224.484					155.888	195.066		294.888	293.601	290.291		403.83	601.977	478.084							1102.42	965.561
		275.799	235.115					142.494	192.836		275.799	294.132	240.596		461.806	531.986	482.331							1079.74	1120.63
		289.692	229.955					145.341	169.567		289.692	266.997	235.25		385.214	579.382	519.702							1082.96	1011.61
		240.118	206.364					149.133	182.513		240.118	276.735	251.63		360.096	487.52	464.384							1143.11	996.933
															398.065	500.759	470.825							1171.82	1096.19
															464.28	456.613	491.112							1178.56	1122.05
															450.204	515.855	492.816							1270.87	1146.95
															483.14	499.08	481.732							1132.71	1146.14
															441.413	459.517	468.335							1148.4	1131.46
															503.379	509.989	423.845							1287.05	1132.29
															464.815	554.738	553.126							1345.54	1065.5
															501.945	505.782	532.711							1117.88	1064.77
															488.324	533.273	536.942							1118.76	1094.04
															466.211	595.738	472.928							1080.82	1112.29
																								1079.72	953.286
																								1043.13	1080.76
																								1160.24	1158
																								1277.2	925.005
																								1351.61	1008.32
																								1141.99	1103.61
																								1159.51	1123.52
																								1177.75	1170.62
																								1109.7	1087.28
																								1157.79	1072.8

## Sheet: Liveimaging_data
		DCFDA (ROS)- Maximum fluorescence Intensity						NO probe- Mean Fluorescence Intensity
		Control	LPS+IFN-γ	LPS+IFN-γ+rWb123	LPS+IFN-γ+rWb123+MabG8			LPS+IFN-γ	LPS+IFN-γ+rWb123
		1219	2118	1286	2522			20.4553	18.5192
		2773	2937	982	1701			16.9364	18.9183
		2779	2018	1893	2931			26.7841	16.7625
		1845	1538	2224	2878			23.8195	25.5442
		979	2218	2082	1166			21.6421	13.2492
		704	1310	838	387			25.8722	15.7053
		892	3261	1075	3125			24.3478	17.4178
		272	3261	974	3094			32.7	39.7717
		1089	3567	1799	1087			29.9549	26.7685
		584	1553	1718	664			18.8096	26.1695
		893	1226	885	1299			22.2631	25.7616
		858	3299	894	3125			25.7878	25.022
		578	2224	1291	2323			21.3468	17.9674
		1106	2339	931	1684			30.2146	20.125
		1036	2589	871	1604			22.8031	25.3291
		1250	2762	342	3179			34.793	19.2406
		495	1275	849	1204			40.0039	13.5885
		486	2079	1077	1436			34.5177	12.7087
		829	2945	1568	1749			19.7155	18.26
		1277	3253	1353	1151			23.5402	18.4782
		282	1529	685	2248			28.389	18.5169
		1846	3315	807	3288			30.6475	19.7146
		817	2324	532	890			27.3481	14.6929
		1934	3127	2302	1200			41.1548	17.4854
		710	2620	1895	1700			36.6556	11.846
		892	1783	439	1565			31.0076	28.3816
		1225	2988	1063	1843			36.7141	21.2741
		1289	3345	849	2595			16.7149	21.5094
		485	1503	2768	2365			34.6373	22.8257
		560	3078	1309	1299			23.234	20.2694
		2916	1389	1149	1981			37.5228	18.5306
		2281	3462	446	2014			18.9228	29.2877
		2405	2950	467	3099			18.9378	26.6169
		1247	1819	637	2365			19.5148	25.397
		324	2706	2765	2837			22.4889	13.0045
								16.3973	25.7897
								22.8146	20.2471
								31.16	20.27
								31.9133	13.8895
								18.8609	12.0595

## Sheet: Patient data qPCR
				Ct value	Delta Ct value	1/DeltaCT				Ct value	Delta Ct value	1/DeltaCT				Ct value	Delta Ct value	1/DeltaCT				Ct value	Delta Ct value	1/DeltaCT
		Endemic Normal-1	CD163	35.5827	17.2037	0.0581272		Endemic Normal-2	CD163	33.1173	12.3534	0.0809492		Filarial Patient-1	CD163	34.4335	5.77507	0.173158		Filarial Patient-2	CD163	37.0545	4.81936	0.207496
		Endemic Normal-1	CD163	35.0837	16.7047	0.0598634		Endemic Normal-2	CD163	33.149	12.3851	0.0807419		Filarial Patient-1	CD163	34.3832	5.72473	0.174681		Filarial Patient-2	CD163	36.2163	3.98112	0.251186
		Endemic Normal-1	CD163	33.4719	15.0929	0.0662564		Endemic Normal-2	CD163	33.1895	12.4256	0.0804789		Filarial Patient-1	CD163	33.6852	5.02672	0.198937		Filarial Patient-2	CD163	35.1087	2.87347	0.348011
		Endemic Normal-1	IL6	38.2642	19.8852	0.0502887		Endemic Normal-2	IL6	33.7606	12.9967	0.0769424		Filarial Patient-1	IL6	32.2491	3.59065	0.278501		Filarial Patient-2	IL6	34.787	2.5518	0.39188
		Endemic Normal-1	IL6	37.1222	18.7431	0.0533528		Endemic Normal-2	IL6	34.7518	13.9879	0.0714903		Filarial Patient-1	IL6	32.2307	3.57226	0.279935		Filarial Patient-2	IL6	34.1689	1.93376	0.517127
		Endemic Normal-1	IL6	33.542	15.163	0.0659502		Endemic Normal-2	IL6	37.0986	16.3347	0.0612194		Filarial Patient-1	IL6	32.4443	3.7858	0.264145		Filarial Patient-2	IL6	35.0991	2.86396	0.349166

## Sheet: rWb123qPCR data
				Quantitative PCR data for rWb123																			Quantitative PCR data for LPS, IFN-gamma and rWb123
			Ct value	Delta Ct value	Average delta Ct	Delta Delta Ct value	Fold change				Ct value	Delta Ct value	Delta Delta Ct value							Delta Ct Value		Delta Delta Ct Value	Fold change				Delta Ct Value	Delta Delta Ct Value	Fold change				Delta Ct Value	Delta Delta Ct Value	Fold change
	CONTROL	NF-KB	36.9847	24.8833	24.247	0.636285	0.643367		rWb123	NF-KB	36.1122	24.1102	-0.136842	1.0995			CONTROL	CD163	33.2487	18.8837		-1.14532	2.21196	L+I	CD163	36.1545	21.4914	1.4623	0.362913	L+I+rW	CD163	32.744	18.0664	-1.96266	3.89781
	CONTROL	NF-KB	35.2743	23.1729		-1.07408	2.10538		rWb123	NF-KB	35.8353	23.8332	-0.413763	1.33216			CONTROL	CD163	32.84	18.4751	20.029	-1.55395	2.9362	L+I	CD163	33.7521	19.089	-0.94009	1.91865	L+I+rW	CD163	32.7023	18.0247	-2.00433	4.01201
	CONTROL	NF-KB	36.7862	24.6848		0.437799	0.73826		rWb123	NF-KB	36.1681	24.1661	-0.0808923	1.05767			CONTROL	CD163	37.0933	22.7283		2.69927	0.15397	L+I	CD163	33.922	19.2589	-0.770153	1.70545	L+I+rW	CD163	33.3823	18.7047	-1.32432	2.50415
	CONTROL	IL6	29.4016	17.3002	17.115	0.18519	0.879533		rWb123	IL6	27.2691	15.2671	-1.84791	3.59978			CONTROL	NF-KB	36.1805	21.51	21.3381	0.171906	0.887669	L+I	NF-KB	35.9305	20.1983	-1.13973	2.20339	L+I+rW	NF-KB	36.186	20.4436	-0.89442	1.85886
	CONTROL	IL6	29.2048	17.1034		-0.0116119	1.00808		rWb123	IL6	27.5058	15.5038	-1.61123	3.05513			CONTROL	NF-KB	36.0302	21.3598		0.0216866	0.98508	L+I	NF-KB	36.0674	20.3352	-1.00292	2.00405	L+I+rW	NF-KB	37.059	21.3166	-0.0214535	1.01498
	CONTROL	IL6	29.0428	16.9414		-0.173578	1.12785		rWb123	IL6	27.3599	15.3579	-1.75714	3.38027			CONTROL	NF-KB	35.815	21.1445		-0.193592	1.14361	L+I	NF-KB	35.8848	20.1526	-1.1855	2.27442	L+I+rW	NF-KB	36.8006	21.0582	-0.279823	1.21405
	CONTROL	IL8	25.4093	13.3079	13.2487	0.0591901	0.959803		rWb123	IL8	21.7932	9.79114	-3.45756	10.9857			CONTROL	iNOS	36.9655	24.1126		1.35365	0.391302	L+I	iNOS	33.8952	20.6972	-2.06175	4.17492	L+I+rW	iNOS	33.3517	20.4633	-2.29561	4.9096
	CONTROL	IL8	25.4886	13.3872		0.138475	0.908479		rWb123	IL8	21.7911	9.78902	-3.45968	11.0019			CONTROL	iNOS	35.1606	22.3077	22.7589	-0.451286	1.36726	L+I	iNOS	35.1468	21.9488	-0.810156	1.7534	L+I+rW	iNOS	35.7251	22.8367	0.0778042	0.947499
	CONTROL	IL8	25.1524	13.051		-0.197665	1.14684		rWb123	IL8	21.9192	9.91721	-3.33149	10.0665			CONTROL	iNOS	34.7095	21.8566		-0.902359	1.86912	L+I	iNOS	33.8066	20.6086	-2.15038	4.43944	L+I+rW	iNOS	33.7049	20.8165	-1.94244	3.84354
	CONTROL	DECTIN1	34.9924	22.891	22.5655	0.325483	0.798031		rWb123	DECTIN1	33.5072	21.5052	-1.06033	2.0854
	CONTROL	DECTIN1	34.5768	22.4754		-0.0901324	1.06447		rWb123	DECTIN1	33.7122	21.7102	-0.85531	1.80915
	CONTROL	DECTIN1	34.4316	22.3302		-0.23535	1.17719		rWb123	DECTIN1	32.4534	20.4513	-2.11416	4.32939
	CONTROL	CD163	36.9631	36.9631		1.32476	0.399214		rWb123	CD163	34.7264	18.9841	-1.98375	3.95519
	CONTROL	CD163	34.909	34.909	35.6383	-0.729282	1.65781		rWb123	CD163	34.7041	18.9617	-2.00612	4.01701
	CONTROL	CD163	35.0428	35.0428		-0.595482	1.51098		rWb123	CD163	34.1446	18.4022	-2.56563	5.92013

## Sheet: uPA Activity assay
					uPA activity assay- rWb123 different concentrations
Substrate	uPA+substrate	uPA	rWb123 (125nM)+substrate	rWb123 (125nm)	rWb123+substrate	rWb123 (250nM)	rWb123 (500nM)+substrate	rWb123 (500nM)	rWb123 (1µM)+substrate	rWb123 (1µM)	rWb123 (2µM)+substrate	rWb123 (2µM)
Fluorescence	Fluorescence	uPA-substrate	Fluorescence	125nM-substrate	Fluorescence	250nM-substrate	Fluorescence	500nM-substrate	Fluorescence	1µM-substrate	Fluorescence	2µM-substrate
47657	52961	5304	52256.3	4599.33	51965.7	4308.67	51819.7	4162.67	51528.7	3871.67	50493	2836
47733	52466.3	4733.33	52181.7	4448.67	51408.3	3675.33	51510.7	3777.67	50924	3191	50073	2340
45427	50662.7	5235.67	50354.3	4927.33	49617	4190	49779.3	4352.33	49465.7	4038.67	48880	3453
		uPA	Control (uPA alone)	rWb123 (125nm)	rWb123 (125nm)	rWb123 (250nM)	rWb123 (250nM)	rWb123 (500nM)	rWb123 (500nM)	rWb123 (1µM)	rWb123 (1µM)	rWb123 (2µM)	rWb123 (2µM)
		uPA-substrate	uPA activity (Percentage)	125nM-substrate	uPA activity (Percentage)	250nM-substrate	uPA activity (Percentage)	500nM-substrate	uPA activity (Percentage)	1µM-substrate	uPA activity (Percentage)	2µM-substrate	uPA activity (Percentage)
		5304	100	4599.33	86.7144	4308.67	81.2343	4162.67	78.4816	3871.67	72.9952	2836	53.4691
		4733.33	100	4448.67	93.9859	3675.33	77.6479	3777.67	79.8099	3191	67.4155	2340	49.4366
		5235.67	100	4927.33	94.1109	4190	80.028	4352.33	83.1285	4038.67	77.1376	3453	65.9515
